# Supplementary material for: Using the absolute advantage coefficient (AAC) to measure the strength of damage hit by COVID-19 in India on a growth-share matrix
Source: Eur J Med Res. 2021 Jun 24;26:61. doi: 10.1186/s40001-021-00528-4 (PMC8223180; doi:10.1186/s40001-021-00528-4)
Supplement: Supplementary file 1 — Additional file 1. Data and images at https://osf.io/2zhgv/?view_only=a8523ab3c23944b19096e8272d1846a0(accessed on 17 May2021). [file 40001_2021_528_MOESM1_ESM.txt]

Appendix A
Data and images at https://osf.io/2zhgv/?view_only=a8523ab3c23944b19096e8272d1846a0(accessed on 17 May 2021)
