# Supplementary material for: Using the absolute advantage coefficient (AAC) to measure the strength of damage hit by COVID-19 in India on a growth-share matrix
Source: Eur J Med Res. 2021 Jun 24;26:61. doi: 10.1186/s40001-021-00528-4 (PMC8223180; doi:10.1186/s40001-021-00528-4)
Supplement: Supplementary file 2 — Additional file 2. The process of downloading data from Github at https://youtu.be/nO4VxjyxFqM (accessed on 17 May 2021). [file 40001_2021_528_MOESM2_ESM.txt]

Appendix B 
The process of downloading data from Github at https://youtu.be/nO4VxjyxFqM (ac-cessed on 17 May 2021)
