# Supplementary material for: Using the absolute advantage coefficient (AAC) to measure the strength of damage hit by COVID-19 in India on a growth-share matrix
Source: Eur J Med Res. 2021 Jun 24;26:61. doi: 10.1186/s40001-021-00528-4 (PMC8223180; doi:10.1186/s40001-021-00528-4)
Supplement: Supplementary file 3 — Additional file 3. MP4 video of this study at https://youtu.be/7J61VMVfZ60 (accessed on 17 May 2021). [file 40001_2021_528_MOESM3_ESM.txt]

Appendix C 
MP4 video of this study at https://youtu.be/7J61VMVfZ60 (accessed on 17 May 2021) 
